# Supplementary material for: Total Laboratory Automation Versus Manual Processing in Urine Culture Inoculation and Interpretation: A Hospital Experience
Source: Diagnostics (Basel). 2026 May 13;16(10):1474. doi: 10.3390/diagnostics16101474 (PMC13206222; doi:10.3390/diagnostics16101474)
Supplement: Supplementary file 1 [file diagnostics-16-01474-s001.zip]

Archive with 1 entries (1 files):
- diagnostics-4280209-supplementary.pdf
